# Supplementary material for: Cumambrin B Alleviates Sepsis-Associated Acute Lung Injury by Activating the Nrf2/HO-1 Pathway
Source: Biomedicines. 2026 Mar 23;14(3):729. doi: 10.3390/biomedicines14030729 (PMC13024685; doi:10.3390/biomedicines14030729)
Supplement: Supplementary file 1 [file biomedicines-14-00729-s001.zip]

Archive with 1 entries (1 files):
- biomedicines-4174267-supplementary.pdf
